# Supplementary material for: Benchmarking within-sample minority variant detection with short-read sequencing in M. tuberculosis
Source: bioRxiv. 2026 Feb 16:2026.02.13.704885. Preprint. [Version 1] doi: 10.64898/2026.02.13.704885 (PMC12934614; doi:10.64898/2026.02.13.704885)
Supplement: Additional File 2 — (.xls) Reference genome information for the L1–4 simulations. This Excel spreadsheet details the run accession numbers associated with the sequencing reads used to generate the L1–4 reference genomes. The L1–4 reference fasta files are available for download here: https://zenodo.org/records/13761165. [file media-2.xls]

## Sheet: L1234_reference_genome_info
Lineage	ID	SRA/ENA Run Accession		Source
		PacBio long-read data	Illumina short-read data
1	N0072	ERR964402 ERR956956	ERR2704680	1
2	M0003941_3	SRR17234896	SRR17234902	1
3	N0004	ERR964408 ERR964415	ERR2704697	2
4	M0017522_5	SRR17234903	SRR17234885	1
(1) Marin, M. et al. Benchmarking the empirical accuracy of short-read sequencing across the M. tuberculosis genome. Bioinformatics btac023 (2022) doi:10.1093/bioinformatics/btac023
(2) Chiner-Oms, Á. et al. Genome-wide mutational biases fuel transcriptional diversity in the Mycobacterium tuberculosis complex. Nat Commun 10, 3994 (2019).
